# Supplementary material for: Lactylation-related gene signature accurately predicts prognosis and immunotherapy response in gastric cancer
Source: Front Oncol. 2024 Nov 28;14:1485580. doi: 10.3389/fonc.2024.1485580 (PMC11634757; doi:10.3389/fonc.2024.1485580)
Supplement: Supplementary file 4 [file Table1.xlsx]

## Sheet: Sheet1
Table S1 Eight lactylation-related pathways
GOBP_LACTATE_TRANSMEMBRANE_TRANSPORT.v2023.1.Hs (1)
GOMF_LACTATE_DEHYDROGENASE_ACTIVITY.v2023.1.Hs
HP_ABNORMAL_BRAIN_LACTATE_LEVEL_BY_MRS.v2023.1.Hs
HP_ABNORMAL_LACTATE_DEHYDROGENASE_LEVEL.v2023.1.Hs
HP_ELEVATED_LACTATE_PYRUVATE_RATIO.v2023.1.Hs
HP_INCREASED_CIRCULATING_LACTATE_DEHYDROGENASE_CONCENTRATION.v2023.1.Hs
HP_INCREASED_CSF_LACTATE.v2023.1.Hs
HP_INCREASED_SERUM_LACTATE.v2023.1.Hs

## Sheet: Sheet2
Table S2 322 significant upregulation lactylation-related genes
AARS2
ABCG8
ACAD9
ACADM
ACAT1
ACAT2
ADAMTS13
AGK
AIFM1
AKR1D1
ALDH4A1
ALDH6A1
ALDOA
ATAD3A
ATPAF2
B3GALNT2
B4GAT1
BCS1L
C1QBP
CA5A
CALR
CARS2
CAV3
CBLIF
CD46
CDAN1
CFH
CFI
CHCHD10
CHEK2
CLPB
COA8
COG8
COL4A1
COQ2
COQ4
COQ8A
COQ9
COX10
COX14
COX15
COX16
COX20
COX4I1
COX5A
COX6A2
COX6B1
COX8A
CPT2
CRPPA
CYC1
CYP27A1
DAG1
DARS2
DGUOK
DLD
DNAJC19
DNM1L
DTYMK
EARS2
ECHS1
FARS2
FASTKD2
FBXL4
FDX2
FKRP
FKTN
FLI1
FOXRED1
GAA
GATA1
GATA2
GFM1
GFM2
GOT2
GTPBP3
GYS2
HBB
HELLPAR
HIBCH
HLA-DRB1
HMGCL
HMGCS2
HMOX1
HPDL
HS6ST2
HSD17B10
HTRA2
INPP5K
IRAK1
ISCA1
ISCU
JAK2
KARS1
KCNN4
KIF23
KLF1
KY
LARGE1
LDHA
LDHAL6A
LDHAL6B
LDHB
LDHD
LETM1
LIAS
LIPA
LIPT1
LIPT2
LONP1
LPIN1
LRPPRC
LYRM4
LYRM7
LYST
MDH2
MECP2
MECR
MICOS13
MIPEP
MLIP
MPC1
MPL
MPV17
MRPL12
MRPL3
MRPL44
MRPS14
MRPS16
MRPS2
MRPS22
MRPS28
MRPS34
MRPS7
MT-ATP6
MT-CO1
MT-CO2
MTFMT
MTHFD1
MT-ND1
MT-ND2
MT-ND3
MT-ND4
MT-ND5
MT-ND6
MTO1
MTRFR
MT-TF
MT-TI
MT-TK
MT-TL1
MT-TL2
MT-TN
MT-TP
MT-TQ
MT-TS2
MT-TV
MT-TW
MVK
MYC
NARS2
NAXD
NAXE
NDUFA1
NDUFA10
NDUFA11
NDUFA12
NDUFA13
NDUFA2
NDUFA4
NDUFA6
NDUFA8
NDUFA9
NDUFAF1
NDUFAF2
NDUFAF3
NDUFAF4
NDUFAF5
NDUFAF6
NDUFAF8
NDUFB10
NDUFB11
NDUFB3
NDUFB7
NDUFB8
NDUFB9
NDUFC2
NDUFS1
NDUFS2
NDUFS3
NDUFS4
NDUFS6
NDUFS7
NDUFS8
NDUFV1
NDUFV2
NFS1
NFU1
NFU1
NGLY1
NSUN2
NSUN3
NUBPL
OCRL
OGDH
PC
PDHA1
PDHX
PDP1
PDSS1
PDSS2
PET100
PET117
PHKG2
PIEZO1
PIGA
PIK3CG
PITRM1
PLA2G6
PLEC
PLPBP
PMPCB
PNPLA2
PNPLA8
PNPO
PNPT1
POLG
POLG2
POLRMT
POMGNT1
POMGNT2
POMK
POMT1
POMT2
PPCS
PRORP
PUS1
PYGL
RARS1
RARS2
RB1
RHAG
RHCE
RHD
RMND1
RNASEH1
RPS14
RRM2B
RXYLT1
SCO1
SCO2
SDHA
SDHB
SERAC1
SFXN4
SIL1
SLC13A3
SLC16A1
SLC16A3
SLC16A7
SLC16A8
SLC19A1
SLC19A3
SLC25A10
SLC25A12
SLC25A13
SLC25A19
SLC25A26
SLC25A3
SLC25A4
SLC25A42
SLC2A1
SLC39A8
SLC4A1
SLC5A12
SLC5A8
SLC7A7
SOD1
SPP1
SQOR
STAT2
STAT4
SUCLG1
SURF1
SYNJ1
TACO1
TANGO2
TARS2
TCIRG1
TET2
TIMM22
TIMM50
TIMMDC1
TK2
TMEM126B
TMEM70
TP53
TPK1
TRAPPC12
TRMT10C
TRMT5
TRMU
TSFM
TTC26
TUFM
TWNK
TXN2
UPB1
UQCC2
UQCC3
UQCRB
UQCRC2
UQCRH
UQCRQ
USB1
VARS2
VPS13A
WARS2
XK
YARS1
YARS2
ZNFX1

## Sheet: Sheet3
Table S3 The primers of the five genes (COL4A1, SLC16A7, IRAK1 CD274 and GAPDH)
CD274-forward primer	TGCCGACTACAAGCGAATTACTG
CD274-reverse primer	CTGCTTGTCCAGATGACTTCGG
GAPDH-forward primer	GTCTCCTCTGACTTCAACAGCG
GAPDH-reverse primer	ACCACCCTGTTGCTGTAGCCAA
COL4A1-forward primer	TGTTGACGGCTTACCTGGAGAC
COL4A1-reverse primer	GGTAGACCAACTCCAGGCTCTC
SLC16A7-forward primer	TGCTGGCTGTTATGTACGCAGG
SLC16A7-reverse primer	GCCAACACCATTCCAAGACAGC
IRAK1-forward primer	GCTCTGTTGTCATCAGCCCACC
IRAK1-reverse primer	CGCCACGCATTCTCAACAGCAA
